# Supplementary material for: T3 Intratracheal Therapy Alleviates Pulmonary Pathology in an Elastase-Induced Emphysema-Dominant COPD Mouse Model
Source: Antioxidants (Basel). 2023 Dec 22;13(1):30. doi: 10.3390/antiox13010030 (PMC10812479; doi:10.3390/antiox13010030)
Supplement: Supplementary file 1 [file antioxidants-13-00030-s001.zip]

Archive with 1 entries (1 files):
- antioxidants-2693767-supplementary.pdf
